# Supplementary material for: Assessment of Favipiravir and Remdesivir in Combination for SARS-CoV-2 Infection in Syrian Golden Hamsters
Source: Viruses. 2024 Nov 27;16(12):1838. doi: 10.3390/v16121838 (PMC11680105; doi:10.3390/v16121838)
Supplement: Supplementary file 1 [file viruses-16-01838-s001.zip]

Archive with 1 entries (1 files):
- viruses-3309402-supplementary.pdf
